# Supplementary material for: Engineered Basic Fibroblast Growth Factor Specifically Bonded with Injectable Extracellular Matrix Hydrogel for the Functional Restoration of Cerebral Ischemia in Rats
Source: Biomater Res. 2024 May 2;28:0020. doi: 10.34133/bmr.0020 (PMC11075669; doi:10.34133/bmr.0020)
Supplement: Supplementary 1 — Fig. S1 [file bmr.0020.f1.zip]

Archive with 2 entries (2 files):
- Supplemental Material-shi.docx
- supplementary fig.tif
